# Supplementary material for: Hippocampal clock regulates memory retrieval via Dopamine and PKA-induced GluA1 phosphorylation
Source: Nat Commun. 2019 Dec 18;10:5766. doi: 10.1038/s41467-019-13554-y (PMC6920429; doi:10.1038/s41467-019-13554-y)
Supplement: Supplementary file 4 — Source Data [file 41467_2019_13554_MOESM4_ESM.xlsx]

## Sheet: Fig. 1B
Figure 1B
	ZT4-ZT4	ZT10-ZT10		ZT4-ZT10	ZT10-ZT4
No. 1	0.434701	0.816614		1.32621	0.863105
No. 2	0.63871	1.14583		0.941593	0.726744
No. 3	1.19306	0.815068		0.729864	0.737354
No. 4	0.103139	0.767143		0.904679	0.620102
No. 5	0.135983	0.881804		0.566191	1.40616
No. 6	0.533793	0.64899		1.22778	1.18027
No. 7	0.416507	0.742515		0.966252	0.704673
No. 8	0.566116	1.8934		0.63125	1.18759
No. 9	0.208955	0.820817		1.34679	0.816279
No. 10	0.590561	0.915862		1.28986	0.859551
No. 11	0.656593	1.13169			0.695238
No. 12	0.917625	0.982998			0.674536
No. 13	0.543135	0.908007			0.314655
No. 14	1.21157	0.770554			0.648718
No. 15	0.900585	0.975983			1.06697
No. 16	0.641124	0.384314			0.673669
No. 17	0.548936	0.8784			0.846821
No. 18	0.62093	1.03136			0.37931
No. 19	0.435811				0.591281
No. 20	0.809066				0.417431
No. 21	1.05429				1.31593
No. 22	0.796327				0.648741
No. 23	0.826511				1.66753
No. 24	0.732888				1.06452
No. 25	0.55336				0.499051
No. 26	0.561538				0.784926
No. 27	0.910072				0.799472
No. 28					0.805714
No. 29					0.498212
No. 30					0.784314
No. 31					0.4208
No. 32					0.633735
No. 33					0.257985
No. 34					0.568047
No. 35					0.665734
No. 36					0.756024
No. 37					1.1437
No. 38					0.386632
No. 39					0.448523
No. 40					0.310421
No. 41					0.776968
No. 42					0.364672
No. 43					1.54891
No. 44					0.690722
No. 45					0.601709
AVE	0.649699	0.917298		0.993047	0.752299
STDEV	0.279355	0.300508		0.293044	0.324985
SQRT	5.19615	4.24264		3.16228	6.7082
Error	0.0537619	0.0708305		0.0926686	0.048446

## Sheet: Fig. 1C
Figure 1C
	BMAL1
	ZT4	ZT10	ZT16	ZT22
No. 1	0.926168	1.00504	1.0578	1.43416
No. 2	1.1394	0.787395	1.03248	1.146
No. 3	1.00691	0.851432	0.978079	1.27189
No. 4	0.959979	0.705111	1.1112	1.56135
No. 5	0.978547	0.782048	0.907545	1.31186
No. 6	0.988995	0.937945	1.05287	1.30204
AVE	1	0.844828	1.02333	1.33788
STDEV	0.0736398	0.110583	0.0711608	0.143068
SQRT	2.44949	2.44949	2.44949	2.44949
Error	0.0300633	0.0451452	0.0290513	0.0584074

## Sheet: Fig. 2B
Figure 2B
PER2 expression in the CA1 area
Genotype	WT		dnBMAL1
Time	ZT4	ZT10	ZT4	ZT10
No. 1	0.968312	1.43242	0.849483	0.986431
No. 2	1.03984	1.27068	0.757872	0.967534
No. 3	0.794139	0.90283	0.328747	0.404227
No. 4	1.19065	1.3416	0.644012	0.763514
No. 5	1.00706	1.24332	0.888436	0.693981
AVE	1	1.23817	0.69371	0.763137
STDEV	0.142624	0.201224	0.224704	0.237296
SQRT	2.23607	2.23607	2.23607	2.23607
ERROR	0.0637832	0.0899902	0.100491	0.106122
DBP expression in the CA1 area
Genotype	WT		dnBMAL1
Time	ZT4	ZT10	ZT4	ZT10
No. 1	0.959432	1.80276	0.375842	0.881191
No. 2	0.945984	1.47244	0.488059	1.21332
No. 3	1.50116	1.56303	0.851662	0.783613
No. 4	0.803253	1.08916	0.786343	0.729323
No. 5	0.790176	1.51219	0.269926	0.881484
AVE	1	1.48792	0.554366	0.897785
STDEV	0.290885	0.257196	0.254643	0.188092
SQRT	2.23607	2.23607	2.23607	2.23607
ERROR	0.130088	0.115022	0.11388	0.0841175

## Sheet: Fig.2C
Figure 2C
PER2 expression in the SCN
Genotype	WT		dnBMAL1
Time	ZT4	ZT10	ZT4	ZT10
No. 1	0.543368	1.38626	0.510764	1.00548
No. 2	1.11352	1.03682	1.09655	1.23401
No. 3	0.646377	0.934254	0.679183	1.12791
No. 4	1.42039	2.12529	1.27634	1.50873
No. 5	1.27634	2.07484	1.18427	2.08039
AVE	1	1.51149	0.949423	1.3913
STDEV	0.38715	0.563097	0.335086	0.42767
SQRT	2.23607	2.23607	2.23607	2.23607
ERROR	0.173139	0.251825	0.149855	0.19126
DBP expression in the SCN
Genotype	WT		dnBMAL1
Time	ZT4	ZT10	ZT4	ZT10
No. 1	0.904512	1.68901	1.21642	1.72013
No. 2	1.13606	1.37211	0.824823	1.51289
No. 3	0.731243	1.69807	0.517613	1.67852
No. 4	1.1878	1.89023	1.00064	1.6423
No. 5	1.04038	2.11075	1.45333	1.97104
AVE	1	1.75203	1.00256	1.70497
STDEV	0.184907	0.273404	0.35906	0.167739
SQRT	2.23607	2.23607	2.23607	2.23607
ERROR	0.082693	0.12227	0.160576	0.0750152

## Sheet: Fig. 2D
Figure 2D
	Dbp pro αCLOCK			Dbp pro αRabbit IgG			Clock exon6 αCLOCK			Clock exon6 αRabbit IgG
	WT	dnBMAL1		WT	dnBMAL1		WT	dnBMAL1		WT	dnBMAL1
No. 1	0.0386037	0.0238397		0.013655	0.0175527		0.0167188	0.0117718		0.00822917	0.00342342
No. 2	0.04946	0.0222902		0.012959	0.0031746		0.0258967	0.017075		0.00178318	0.00255
No. 3	0.0289474	0.0138252		0.00339797	0.00887379		0	0.00410822		0.0011701	0.00121576
No. 4	0.0271533	0.0208564		0.00835036	0.00853591		0.00110389	0.00630303		0.00215278	0.00688705
No. 5	0.0248788	0.0313984		0.00814216	0.018496		0.0189459	0.0671785		0.0108108	0.105566
No. 6	0.0265306	0.03466		0.00821036	0.0212272		0.0842105	0.104598		0.0860324	0.0250862
No. 7	0.0625995	0.0374269		0.00755968	0.00356725		0.00589286	0.00948229		0.0154018	0.0211172
No. 8	0.0638095	0.0137281		0.00479259	0.00244953		0.00857143	0.0177817		0.0158537	0.0169366
No. 9	0.0289267	0.0218947
AVE	0.0389899	0.0244355		0.00838339	0.0104846		0.0201675	0.0297873		0.0176792	0.0228478
STDEV	0.0157313	0.00846499		0.00353032	0.00757614		0.027402	0.036348		0.0282425	0.0346354
SQRT	3	3		2.82843	2.82843		2.82843	2.82843		2.82843	2.82843
ERROR	0.00524375	0.00282166		0.00124816	0.00267857		0.00968808	0.0128509		0.00998522	0.0122455

## Sheet: Fig. 2E
Figure 2E
	period				locomotor
	WT	dnBMAL1-A			WT	dnA
No. 1	23.63	23.73		No. 1	6650.57	7467.29
No. 2	23.73	23.73		No. 2	6643.57	5112.14
No. 3	23.83	23.83		No. 3	10146	11463.6
No. 4	24.03	23.53		No. 4	2550.86	10337.7
No. 5	23.53	23.63		No. 5	8159.43	12293.3
No. 6	23.53	23.53		No. 6	17102.9	18482.4
No. 7	23.83	23.73		No. 7	17856.3	15068.3
No. 8	24.03	23.53		No. 8	8463.86	19748
AVE	23.7675	23.655		AVE	9696.68	12496.6
STDEV	0.199553	0.116496		STDEV	5280.4	5079.65
SQRT	2.82843	2.64575		SQRT	2.82843	2.82843
ERROR	0.0705527	0.0440315		ERROR	1866.9	1795.93

## Sheet: Fig. 3A
Figure 3A
ZT4-ZT4 (120s exposure)								ZT10-ZT10 (120s exposure)
	WT			dnBMAL1-A					WT			dnBMAL1-A
	Training	Test	Rec. index	Training	Test	Rec. index			Training	Test	Rec. index	Training	Test	Rec. index
No. 1	89.9	61.7	0.686318	65.9	73.9	1.1214		No. 1	83.5	58.4	0.699401	63.7	65.8	1.03297
No. 2	31.2	54.9	1.75962	37	37.6	1.01622		No. 2	58.8	52.4	0.891156	37.9	49.8	1.31398
No. 3	71.1	79.1	1.11252	50.3	52.3	1.03976		No. 3	46	51.8	1.12609	67.5	70.3	1.04148
No. 4	25.1	7.4	0.294821	77.7	76.9	0.989704		No. 4	47.1	23.1	0.490446	68.1	60.3	0.885463
No. 5	31.4	45.9	1.46178	63.9	62.1	0.971831		No. 5	63.6	42.9	0.674528	66.4	53.5	0.805723
No. 6	91.5	69.2	0.756284	61.1	72.8	1.19149		No. 6	52.9	65.9	1.24575	54.9	51.2	0.932605
No. 7	40.5	9.6	0.237037	71.6	58	0.810056		No. 7	68.7	59.4	0.864629	78.7	60.9	0.773825
No. 8	62.1	20.1	0.323671	42.5	40.9	0.962353		No. 8	48.6	46.8	0.962963	73.6	64.7	0.879076
No. 9	65.6	43.5	0.66311	64.1	45.6	0.711388		No. 9	34	52.1	1.53235	59.7	39.4	0.659966
No. 10	56.8	34.2	0.602113	42.3	78.3	1.85106		No. 10	90.3	79.3	0.878184	78.7	52.8	0.670902
No. 11	83.3	53.2	0.638655	54.6	40.5	0.741758		No. 11	52.6	53.3	1.01331	54.6	64	1.17216
No. 12	60	6.6	0.11	53.4	45	0.842697		No. 12	56.1	96	1.71123	61.6	57.2	0.928571
No. 13	56.3	23.2	0.412078	66.4	44.8	0.674699		No. 13	50	66	1.32	57.1	51.7	0.905429
No. 14	42.1	3.5	0.0831354	81.1	61.4	0.75709		No. 14	57.9	76	1.31261	101.5	63.4	0.624631
No. 15	47.5	5.4	0.113684	75.9	38.5	0.507246		No. 15	94.9	46.8	0.493151	42.5	66.4	1.56235
No. 16	75.5	31.7	0.419868	60.9	60.3	0.990148		No. 16	40.6	42.5	1.0468	63.1	53.8	0.852615
No. 17	74.7	52.5	0.702811	48.1	39.6	0.823285		No. 17	45.1	52.1	1.15521	32.6	62.6	1.92025
No. 18	66.7	16.6	0.248876	65.8	52	0.790274		No. 18				55.8	87.9	1.57527
No. 19	34.6	29.3	0.846821					No. 19				58.5	57	0.974359
No. 20	84.8	43	0.507075					No. 20
No. 21	62.7	19.2	0.30622					No. 21
No. 22	79.7	34.5	0.432873					No. 22
No. 23								No. 23
AVE	60.5955	33.8318	0.578153	60.1444	54.4722	0.932914		AVE	58.2765	56.7529	1.02458	61.9211	59.6158	1.02693
STDEV	20.099	21.9973	0.425794	12.7092	14.0376	0.286214		STDEV	17.1746	16.6254	0.339215	15.553	10.1042	0.344296
SQRT	4.69042	4.69042	4.69042	4.69042	4.69042	4.69042		SQRT	4.12311	4.12311	4.12311	4.3589	4.3589	4.3589
Error	4.28513	4.68984	0.0907796	2.70961	2.99282	0.0610211		Error	4.16545	4.03224	0.0822717	3.56811	2.31806	0.078987

## Sheet: Fig. 3B
Figure 3B
ZT4-ZT4								ZT8-ZT8								ZT10-ZT10								ZT12-ZT12								ZT16-ZT16								ZT22-ZT22
	WT			dnBMAL1					WT			dnBMAL1					WT			dnBMAL1					WT			dnBMAL1					WT			dnBMAL1					WT			dnBMAL1
	Training	Test	Rec. index	Training	Test	Rec. index			Training	Test	Rec. index	Training	Test	Rec. index			Training	Test	Rec. index	Training	Test	Rec. index			Training	Test	Rec. index	Training	Test	Rec. index			Training	Test	Rec. index	Training	Test	Rec. index			Training	Test	Rec. index	Training	Test	Rec. index
No. 1	93.6	70.1	0.748932	93.1	72.5	0.778733		No. 1	87	75	0.862069	117.6	138.3	1.17602		No. 1	85.7	58.9	0.687281	88.9	118.4	1.33183		No. 1	113.9	107.4	0.942932	86.4	91.2	1.05556		No. 1	71.5	35.6	0.497902	99.2	60.3	0.607863		No. 1	62.6	44	0.702875	107.9	92.2	0.854495
No. 2	95.2	79.4	0.834034	73.9	103.9	1.40595		No. 2	122	61	0.5	61.7	54.8	0.888169		No. 2	92	62.7	0.681522	56.9	20.3	0.356766		No. 2	98.4	24	0.243902	90.1	69.7	0.773585		No. 2	73.9	45.1	0.610284	81.6	39.8	0.487745		No. 2	56.8	18.9	0.332746	71.9	51.7	0.719054
No. 3	87.8	43.9	0.5	92.2	42.4	0.45987		No. 3	100	84	0.84	95.3	109.7	1.1511		No. 3	77.7	58.6	0.754183	102.6	85.2	0.830409		No. 3	54.7	78.3	1.43144	105.8	103	0.973535		No. 3	119.9	89	0.742285	86.9	40.7	0.468354		No. 3	97.7	57.3	0.586489	90	41.6	0.462222
No. 4	93.1	65.3	0.701396	86.2	68.5	0.794664		No. 4	64	20	0.3125	70.8	45.5	0.642655		No. 4	58.6	64	1.09215	112.2	78	0.695187		No. 4	90.4	28.5	0.315265	73.1	79	1.08071		No. 4	72.4	55	0.759669	119.3	86.6	0.725901		No. 4	87.5	64.2	0.733714	105.8	67.8	0.640832
No. 5	82.5	90.7	1.09939	98	69.4	0.708163		No. 5	113	19	0.168142	83.5	79.6	0.953293		No. 5	75.4	46	0.61008	110.9	120.2	1.08386		No. 5	69.5	9.7	0.139568	94	117.7	1.25213		No. 5	101.9	69.5	0.682041	80.4	63	0.783582		No. 5	88.2	62.4	0.707483	73.2	58.3	0.796448
No. 6	83.5	36.2	0.433533	103	55.1	0.534951		No. 6	93	56	0.602151	72.5	57.3	0.790345		No. 6	87.6	65	0.742009	104.5	97	0.92823		No. 6	71.4	56.4	0.789916	80.6	55	0.682382		No. 6	98	50.8	0.518367	103.8	98.9	0.952794		No. 6	83	64.9	0.781928	80.3	52.6	0.655044
No. 7	87.4	49.9	0.570938	73.9	41.3	0.558863		No. 7	81	32	0.395062	78.1	79.6	1.01921		No. 7	55	43.9	0.798182	59.5	116.4	1.9563		No. 7	84.7	41.3	0.487603	101.5	87.3	0.860099		No. 7	100.6	66.3	0.659046	101	66.4	0.657426		No. 7	94.4	62.4	0.661017	77.8	58.9	0.757069
No. 8	96.9	94.5	0.975232	98.2	72.4	0.737271		No. 8	116	103	0.887931	68.5	73.5	1.07299		No. 8	59.5	27.5	0.462185	76	72.1	0.948684		No. 8	81.8	55.8	0.682152	89.7	103.4	1.15273		No. 8	106.8	66.6	0.623596	107.1	73.5	0.686275		No. 8	96.1	72.6	0.755463	89.2	77.1	0.86435
No. 9	86.3	32.9	0.381228	79.8	41.1	0.515038		No. 9	105	70	0.666667	82.2	50.8	0.618005		No. 9	58.3	19.3	0.331046	52.2	49.2	0.942529		No. 9	88.2	51.2	0.580499	97.9	91.6	0.935649		No. 9				89.7	35.1	0.391304		No. 9	98.3	42.6	0.433367	101.3	54.2	0.535044
No. 10	80.6	36.5	0.452854	97.6	67.6	0.692623		No. 10	110	81	0.736364					No. 10	151.7	84.7	0.558339	112.5	79.4	0.705778		No. 10	73.6	58.8	0.798913					No. 10								No. 10	104.2	95.7	0.918426	107.6	66.5	0.61803
No. 11	107.3	69.8	0.650513	105.4	80.5	0.763757		No. 11	79	67	0.848101					No. 11	117.4	69.6	0.592845	100.4	82.8	0.824701		No. 11	68.5	34.9	0.509489					No. 11								No. 11	111.6	70.5	0.63172	80.5	30.5	0.378882
No. 12	104.5	54.4	0.520574	79	65.1	0.824051		No. 12	109	66	0.605505					No. 12	108.4	79.5	0.733395	78.8	87	1.10406		No. 12	93.5	63.6	0.680214					No. 12								No. 12	99.2	44.8	0.451613
No. 13	86.9	70.9	0.81588					No. 13	67	59	0.880597					No. 13	108	60	0.555556	90.9	116.3	1.27943		No. 13	101.2	77.5	0.76581					No. 13								No. 13	93.2	56.3	0.604077
No. 14	92.8	70	0.75431					No. 14	124	106	0.854839					No. 14	112.8	85.8	0.760638					No. 14	100.9	35.6	0.352825					No. 14								No. 14	84.2	62	0.736342
No. 15	94.3	55.1	0.584305					No. 15	116	84	0.724138					No. 15	116.8	76	0.650685					No. 15								No. 15								No. 15
No. 16	109.6	81.5	0.743613					No. 16	102	42	0.411765					No. 16	103.2	77	0.746124					No. 16								No. 16								No. 16
No. 17	83.9	69.2	0.824791					No. 17	82	51.6	0.629268					No. 17	112.5	63.2	0.561778					No. 17								No. 17								No. 17
No. 18	63.6	55.8	0.877358					No. 18	77.6	60.9	0.784794					No. 18	99.3	76.7	0.772407					No. 18								No. 18								No. 18
No. 19	107.3	70.7	0.6589					No. 19	115.3	62.8	0.544666					No. 19	117.9	65.1	0.552163					No. 19								AVE			0.636649			0.640138		AVE			0.645519			0.661952
No. 20								No. 20	60.5	47.2	0.780165					No. 20	69.4	38.3	0.551873					No. 20								STDEV			0.0948394			0.174573		STDEV			0.155513			0.157157
AVE			0.690936			0.731161		No. 21	77.7	86.2	1.1094					No. 21	90.9	70	0.770077					No. 21								SQRT			2.82843			3		SQRT			3.74166			3.31662
STDEV			0.191406			0.245297		No. 22								No. 22	73.8	65.2	0.883469					AVE			0.622895			0.974042		Error			0.0335308			0.058191		Error			0.0415627			0.0473847
SQRT			4.3589			3.4641		AVE			0.673529			0.923532		No. 23	97.7	51.9	0.531218					STDEV			0.330507			0.182685
Error			0.0439116			0.0708111		STDEV			0.226491			0.205896		No. 24	66.3	79.1	1.19306					SQRT			3.74166			3
								SQRT			4.58258			3		No. 25	83.6	62.9	0.752392					Error			0.0883317			0.060895
								Error			0.0494244			0.0686319		No. 26	55.8	37.9	0.679211
																No. 27	113.6	71.4	0.628521
																No. 28	87	69.8	0.802299
																No. 29
																No. 30
																AVE			0.694096			0.999059
																STDEV			0.17504			0.385612
																SQRT			5.2915			3.60555
																Error			0.0330794			0.10695
Test 2				Test 2
ZT4-4-10				ZT10-10-4
	WT	dnBMAL			WT	dnBMAL
No. 1	0.978632	1.12567		No. 1	0.82147	0.829021
No. 2	0.533613	1.00135		No. 2	0.502174	0.0931459
No. 3	0.666287	0.830803		No. 3	0.800515	0.701754
No. 4	0.578947	0.938515		No. 4	0.138225	0.539216
No. 5	1.00364	0.908163		No. 5	0.919098	0.811542
No. 6	0.262275	0.905825		No. 6	0.989726	0.898565
No. 7	0.366133	1.13396		No. 7	0.783636	0.566387
No. 8	0.695562	0.893075		No. 8	0.384874	0.989474
No. 9	0.504056	1.02256		No. 9	0.336192	1.00766
No. 10	0.255583	0.922131		No. 10	0.365854	0.594667
No. 11	0.78658	0.726755		No. 11	0.592845	0.751992
No. 12	0.543541	0.965823		No. 12	0.587638	1.08249
No. 13	0.573072			No. 13	0.639815	0.688669
No. 14	0.512931			No. 14	0.625887
No. 15	0.80912			No. 15	0.708048
No. 16	0.52646			No. 16	0.702519
No. 17	0.847437			No. 17	0.675556
No. 18	1.54403			No. 18	0.758308
No. 19	0.808015			No. 19	0.405428
				No. 20	1.2147
AVE	0.673469	0.947886		No. 21	0.624862
STDEV	0.299055	0.114693		No. 22	1.01762
SQRT	4.3589	3.4641		No. 23	0.529171
Error	0.0686079	0.033109		No. 24	0.726998
				No. 25	0.805024
				No. 26	1.07706
				No. 27	0.492958
				No. 28	0.625287
				AVE	0.673267	0.734968
				STDEV	0.241054	0.258727
				SQRT	5.2915	3.60555
				Error	0.045555	0.0717579

## Sheet: Fig. 3C
Figure 3C
	ZT4-10				ZT10-4
	WT	dnBMAL			WT	dnBMAL
No. 1	0.693168	1.18977		No. 1	0.835804	0.900817
No. 2	0.888011	1.00774		No. 2	0.815051	0.51229
No. 3	0.766436	0.486653		No. 3	0.671774	0.942192
No. 4	0.606742	1.19344		No. 4	0.647059	0.884615
No. 5	0.492537	1.70921		No. 5	0.776683	0.42705
No. 6	0.856061	1.08297		No. 6	0.963654	0.215022
No. 7	0.673077	0.901274		No. 7	0.672098	0.510114
No. 8	1.44048	0.855709		No. 8	0.588381	0.742557
No. 9	0.847826	1.01636		No. 9	0.437773
No. 10	0.989011	0.914676		No. 10	0.550059
No. 11	0.015625	1.36709		No. 11	0.820546
No. 12	0.55102	0.792317		No. 12	0.598309
No. 13	0.509259	1.38577		No. 13	0.78796
No. 14	0.60396	0.841989		No. 14	0.55137
No. 15	0.159664	1.14948		No. 15	0.529769
No. 16	0.711864			No. 16	0.478548
No. 17	0.383178
No. 18	0.774648
No. 19	0.904255			AVE	0.670302	0.641832
No. 20	0.575758			STDEV	0.149168	0.264253
No. 21	0.853659			SQRT	4	2.82843
No. 22	0.432432			Error	0.0372919	0.0934275
No. 23	0.969231
No. 24	0.449438
No. 25	0.542169
No. 26	0.648148
No. 27	0.333333
AVE	0.654481	1.05963
STDEV	0.284081	0.293461
SQRT	5.19615	3.87298
Error	0.0546715	0.0757714

## Sheet: Fig. 3D
Figure 3D
CT4-CT4-CT10						CT10-CT10-CT4
	WT		dnBMAL				WT		dnBMAL
	Test1	Test2	Test1	Test2			Test1	Test2	Test1	Test2
No. 1	0.859978	0.693495	0.711499	0.892197		No. 1	0.581165	0.540273	0.901472	0.96829
No. 2	0.42093	0.29186	0.273474	1.01761		No. 2	0.750526	0.638947	0.983211	1.24869
No. 3	0.655963	0.616972	0.725806	1.50147		No. 3	0.741284	0.562385	0.833747	0.126551
No. 4	0.626411	0.56772	0.787654	1.05309		No. 4	0.364407	0.486229	0.941872	0.616749
No. 5	0.571949	0.674863	0.846154	0.848485		No. 5	0.669474	0.707368	0.722781	0.426349
No. 6	0.484391	0.422961	0.617778	0.881778		No. 6	0.466119	0.590349	1.07771	0.747444
No. 7	0.594624	0.584946	0.704729	0.958478		No. 7	0.820619	0.746392	1.09817	0.933246
No. 8	0.740481	0.632265	0.777457	0.978324		No. 8	0.703434	0.493236	1.04038	0.822342
No. 9	0.577713	0.588465	0.614987	0.83118		No. 9	0.359107	0.467354	1.33454	0.950483
No. 10	0.643721	0.635349	0.349658	1.17654		No. 10	0.694205	1.02589	0.853004	0.483906
No. 11	0.659908	0.592627	0.643545	0.725434		No. 11	0.724138	0.596656	0.343852	0.439608
No. 12	0.842746	0.602436				No. 12	0.254346	0.296432	0.99458	0.70551
No. 13	0.600729	0.635369				No. 13	0.605214	0.376164
No. 14	0.92375	0.89375				No. 14	0.744186	0.908999
No. 15						No. 15	0.685221	0.335893
No. 16						No. 16
No. 17						No. 17
No. 18						No. 18
No. 19						No. 19
No. 20						No. 20
AVE	0.657378	0.602363	0.641158	0.987688		AVE	0.610896	0.584838	0.92711	0.705764
STDEV	0.141706	0.13363	0.178778	0.209459		STDEV	0.170857	0.201233	0.240358	0.306326
SQRT	3.74166	3.74166	3.31662	3.31662		SQRT	3.87298	3.87298	3.4641	3.4641
Error	0.0378724	0.0357142	0.0539037	0.0631542		Error	0.0441151	0.0519581	0.0693855	0.0884288

[truncated: 50 more sheets: Fig. 3E, Fig. 4A, Fig. 4B, Fig. 4C, Fig. 4D, Fig. 5C, Fig. 5D, Fig. 5E, Fig. 5F, Fig. 5G, Fig. 5H, Fig. 6A, Fig. 6B, Fig. 6C, Fig. S1A, Fig. S1B, Fig. S1C, Fig. S1D, Fig. S1E, Fig. S2G …]
